# Supplementary material for: Teachers’ Voice-Related Quality of Life in Relation to Environmental Noise in Schools: A Multidimensional Study Using VHI Test and Listen Responsibly App
Source: Audiol Res. 2025 Oct 13;15(5):138. doi: 10.3390/audiolres15050138 (PMC12561122; doi:10.3390/audiolres15050138)
Supplement: Supplementary file 1 [file audiolres-15-00138-s001.zip]

Archive with 1 entries (1 files):
- audiolres-3663320-supplementary.pdf
